# Supplementary material for: Immunomodulatory Effect of Helleborus purpurascens Waldst. & Kit
Source: Plants (Basel). 2021 Sep 23;10(10):1990. doi: 10.3390/plants10101990 (PMC8538211; doi:10.3390/plants10101990)
Supplement: Supplementary file 1 [file plants-10-01990-s001.zip]

Archive with 1 entries (1 files):
- plants-1364809-supplementary.pdf
